# Supplementary material for: First cases of contagious ovine digital dermatitis in Germany
Source: Acta Vet Scand. 2020 Aug 27;62:46. doi: 10.1186/s13028-020-00544-0 (PMC7457254; doi:10.1186/s13028-020-00544-0)
Supplement: Supplementary file 1 — Additional file 1: Clinical findings at the claws with footrot scoring according to Egerton and Roberts (1971) and additional findings. *TWDS = Total weighted digital score according to Whittington und Nicholls [41]. **CODD lesion grade according to Angell et al. [5]. [file 13028_2020_544_MOESM1_ESM.xlsx]

## Sheet: Tabelle1
Additional file 1: Clinical findings at the claws with footrot scoring according to Egerton and Roberts (1971) and additional findings
	Foreleg left*			Foreleg right*			Hindleg left*			Hindleg right*
Animal no.	lateral claw	interdigital space	medial claw	lateral claw	interdigital space	medial claw	lateral claw	interdigital space	medial claw	lateral claw	interdigital space	medial claw	TWDS**	Coronary band lesion	Detachment of the hoof capsule	Phlegmona of affected feet	CODD lesion grade (1-5)***	additional clinical findings
1	0	0	0	4	2	4	0	0	0	0	0	0	35	+	+	+	4	Foreleg right: Coronary band of both claws inflamed, exungulation of both claws, beneath the mobile horn capsule fetid purulent necrotic granulation tissue
2	0	2	4	0	0	0	0	0	0	0	0	0	18	+	+		4	Foreleg left: exungulation of the medial claw, beneath the horn capsule fetid purulent necrotic granulation tissue,
3	0	0	0	0	0	0	0	0	0	4	2	4	34	+	+		4	Hindleg left: Inflammation of the interdigital gland. Hindleg right, medial claw: White line abscess, and chronic deformation of the claw; lateral claw: exungulation in healing
4	0	0	0	3	2	0	4	2	4	3	2	4	72	+		+	2	Hindleg left: Inflammation of the interdigital gland; interdigital growth
5	4	2	4	4	2	4	0	0	0	4	2	4	102	+		+	3
6	0	0	0	4	2	0	0	0	0	4	2	4	52	+	+	+	4	Foreleg left: Chronic inflammation of the coronary band in healing; frontleg right: exungulation, chronic inflammation of the coronary band in healing
7	0	2	0	4	2	4	0	0	0	0	0	0	36	-	+		5	Hindleg right: Chronic inflammation and detachment of the hoof capsule in healing, white line abscess at the toe in both claws
8	4	2	4	0	2	0	0	2	0	0	2	0	40	+	+		5	Hindleg right: White line abscess at the toe in both claws
9	0	2	0	0	2	0	0	0	0	0	0	0	4	+		+	2	Hindleg right: Mild dermatitis; Inflammation of the coronary band
10	0	0	0	4	2	4	0	0	0	0	0	0	34	+			2
11	4	2	4	4	2	4	4	2	4	4	2	4	136	+		+	4
12	4	2	4	0	0	0	0	0	0	4	2	4	68	+		+	2	Foreleg right: Chronic deformation of the hoof, in healing
*TWDS = Total weighted digital score according to Whittington und Nicholls (1995) [41] **CODD lesion grade according to Angell et al. (2015) [5]
